# Supplementary material for: A Systematic Review of Predictions of Survival in Palliative Care: How Accurate Are Clinicians and Who Are the Experts?
Source: PLoS One. 2016 Aug 25;11(8):e0161407. doi: 10.1371/journal.pone.0161407 (PMC4999179; doi:10.1371/journal.pone.0161407)
Supplement: S3 Appendix — (XLSX) [file pone.0161407.s003.xlsx]

## Sheet: Full Study Exclusion List
Article	Exclusion Reason
Chow, E., Harth, T., Hruby, G., Finkelstein, J., Wu, J., & Danjoux, C. (2001). How accurate are physicians’ clinical predictions of survival and the available prognostic tools in estimating survival times in terminally ill cancer patients? A systematic review. Clinical oncology (Royal College of Radiologists (Great Britain)). England: Department of Radiation Oncology, Toronto-Sunnybrook Regional …	1
Coventry, P. a, Grande, G. E., Richards, D. a, & Todd, C. J. (2005). Prediction of appropriate timing of palliative care for older adults with non-malignant life-threatening disease: a systematic review. Age and ageing, 34(3), 218–27. doi:10.1093/ageing/afi054	1
Glare, P., Virik, K., Jones, M., Hudson, M., Eychmuller, S., & Simes, J. (2003). A systematic review of physicians’ survival predictions in terminally ill cancer patients. BMJ (Clinical research ed.), 327(July), 1–6. doi:10.1136/bmj.327.7408.195	1
Hui, D., Z. Nooruddin, et al. (2014). Concepts and definitions for "actively dying," "end of life," "terminally ill," "terminal care," and "transition of care": A systematic review, Journal of Pain and Symptom Management. 47 (1) (pp 77-89), 2014. Date of Publication: January 2014.	1
Lau, F., Cloutier-Fisher, D., Kuziemsky, C., Black, F., Downing, M., Borycki, E., & Ho, F. (2007). A systematic review of prognostic tools for estimating survival time in palliative care. Journal of palliative care. Canada: School of Health Information Science, University of Victoria, British Columbia, Canada. Retrieved from http://ovidsp.ovid.com/ovidweb.cgi?T=JS&PAGE=reference&D=med4&NEWS=N&AN=…	1
Maltoni, Marco, Caraceni, A., Brunelli, C., Broeckaert, B., Christakis, N., Eychmueller, S., … Kaasa, S. (2005). Prognostic factors in advanced cancer patients: evidence-based clinical recommendations--a study by the Steering Committee of the European Association for Palliative Care. Journal of clinical oncology : official journal of the American Society of Clinical Oncology, 23(25), 6240–8. doi:…	1
Stone, P. C., & Lund, S. (2007). Predicting prognosis in patients with advanced cancer. Annals of oncology : official journal of the European Society for Medical Oncology / ESMO, 18(6), 971–6. doi:10.1093/annonc/mdl343	1
Trajkovic-Vidakovic, M., A. de Graeff, et al. (2012). "Symptoms tell it all: A systematic review of the value of symptom assessment to predict survival in advanced cancer patients." 1. Retrieved (Trajkovic-Vidakovic, de Graeff, Voest, Teunissen) Department of Medical Oncology, University Medical Center Utrecht, PO Box 85500, 3508 GA Utrecht, Netherlands, 84, from http://ovidsp.ovid.com/ovidweb.cg…	1
Viganò, a, Dorgan, M., Buckingham, J., Bruera, E., & Suarez-Almazor, M. E. (2000). Survival prediction in terminal cancer patients: a systematic review of the medical literature. Palliative medicine, 14(5), 363–74. Retrieved from http://www.ncbi.nlm.nih.gov/pubmed/11064783	1
Zhou, M., L. Holden, et al. (2013). "Accuracy of clinicians' prediction of survival and prognostic factors indicative of survival: A systematic review." 3. Retrieved (Zhou, Holden, Lao, Lam, Zeng, Chow) Department of Radiation Oncology, Sunnybrook Health Sciences Centre, University of Toronto, Toronto, ON, Canada, 16, from http://ovidsp.ovid.com/ovidweb.cgi?T=JS&PAGE=reference&D=emed11&NEWS=N&AN=…	1
Krishnan, M., J. S. Temel, et al. (2013). "Predicting life expectancy in patients with advanced incurable cancer: a review." The journal of supportive oncology 11(2): 68-74.	2
O'Callaghan, A., G. Laking, et al. (2014). Can we predict which hospitalised patients are in their last year of life? A prospective cross-sectional study of the Gold Standards Framework Prognostic Indicator Guidance as a screening tool in the acute hospital setting, Palliative Medicine. 28 (8) (pp 1046-1052), 2014. Date of Publication: September 2014.	2
Angelo, K., J. Norum, et al. (2014). Development and validation of a model predicting short survival (death within 30 days) after palliative radiotherapy, Anticancer Research. 34 (2) (pp 877-886), 2014. Date of Publication: 01 Feb 2014.	2
Barghout, V., M. Price, et al. (2014). Assessment of mortality in sporadic inclusion body myositis: A delphi panel technique, Neurology. Conference: 66th American Academy of Neurology Annual Meeting, AAN 2014 Philadelphia, PA United States. Conference Start: 20140426 Conference End: 20140503. Conference Publication: (var.pagings). 82 (10 SUPPL. 1) , 2014. Date of Publication: 08 Apr 2014.	2
Bastos, H. N. E., A. Ramos, et al. (2014). Predictors of mortality in otherwise healthy patients with pulmonary tuberculosis: A retrospective cohort study, European Respiratory Journal. Conference: European Respiratory Society Annual Congress 2014 Munich Germany. Conference Start: 20140906 Conference End: 20140906. Conference Publication: (var.pagings). 44 , 2014. Date of Publication: 01 Sep 2014.	2
Al Duhaiby, E., J. Pang, et al. (2010). "Predictive models of survival in patients with advanced cancer." 1. Retrieved (Al Duhaiby, Pang, Kiuok, Chow) Department of Radiation Oncology, Odette Cancer Center, Sunny brook Health Sciences Center, Uniuersity of Toronto, Toronto, ON, Canada, 2, from http://content.yudu.com/Library/A1mzv6/TheAsiaPacificJourna/resources/index.htm? http://ovidsp.ovid.com/…	2
Butt, A. S., S. Hamid, et al. (2014). Survival rates and prognostic factors for unresectable hepatocellular carcinoma after transcatheter arterial chemoembolization, Hepatology International. Conference: 23rd Conference of the Asian Pacific Association for the Study of the Liver, APASL 2014 Brisbane, QLD Australia. Conference Start: 20140312 Conference End: 20140315. Conference Publication: (var.…	2
Carrara, B., M. Mangia, et al. (2014). Non oncological patients in advanced stage of disease: Trajectories of care in Internal Medicine, Italian Journal of Medicine. Conference: 19th Congresso Nazionale della Societa Scientifica FADOI Bologna Italy. Conference Start: 20140510 Conference End: 20140513. Conference Publication: (var.pagings). 8 (pp 23-24), 2014. Date of Publication: May 2014.	2
Chang, A., I. Datta-Barua, et al. (2014). A survey of prognosis discussions held by health-care providers who request palliative care consultation, Palliative Medicine. 28 (4) (pp 312-317), 2014. Date of Publication: April 2014.	2
Chen, Z. H., X. K. Ma, et al. (2015). Comparison of four models for end-stage liver disease in predicting the survival rate of patients with advanced hepatocellular carcinoma (HCC), Journal of Clinical Oncology. Conference: 2015 Gastrointestinal Cancers Symposium San Francisco, CA United States. Conference Start: 20150115 Conference End: 20150117. Conference Publication: (var.pagings). 33 (3 SUPP…	2
Cheung, K. L., M. E. Montez-Rath, et al. (2013). "Comparison of mortality prediction models for elderly with ESRD." 4. Retrieved (Cheung, Montez-Rath) Stanford University, Stanford, CA, United States, 61, from http://ovidsp.ovid.com/ovidweb.cgi?T=JS&PAGE=reference&D=emed11&NEWS=N&AN=71023892.	2
Cid, N. B., I. P. Lamelas, et al. (2013). "Does diabetes mellitus influence the prognosis of patients with lung cancer?" Retrieved (Cid, Lamelas, Arca, Velazquez) Pneumology, Complexo Hospitalario Universitario of Ourense, Ourense, Spain, 32005; 2 Pneumology, Complexo Hospitalario Universitario of Ourense, Ourense, Spain, 32005; 3 Pneumology, Complexo Hospitalario Universitario of Ourense, Ourens…	2
Ciuksza, M. S., R. S. Hebert, et al. (2014). End of life perceptions of CHF outpatients, Journal of Cardiac Failure. Conference: 18th Annual Scientific Meeting of the Heart Failure Society of America, HFSA 2014 Las Vegas, NV United States. Conference Start: 20140914 Conference End: 20140917. Conference Publication: (var.pagings). 20 (8 SUPPL. 1) (pp S118), 2014. Date of Publication: August 2014.	2
Clayton, J. M., Butow, P. N., Arnold, R. M., & Tattersall, M. H. N. (2005). Discussing life expectancy with terminally ill cancer patients and their carers: a qualitative study. Supportive care in cancer : official journal of the Multinational Association of Supportive Care in Cancer, 13(9), 733–42. doi:10.1007/s00520-005-0789-4	2
Copeland-Fields, L., Griffin, T., & Jenkins, T. (2001). Comparison of outcome predictions made by physicians, by nurses, and by using the Mortality Prediction Model. American Journal of …. Retrieved from http://ajcc.aacnjournals.org/content/10/5/313.short	2
Cuaron, J. J., K. A. Goodman, et al. (2013). "External beam radiation therapy for locally advanced and metastatic gastrointestinal stromal tumors." Radiation oncology (London, England) 8(101265111): 274.	2
Davison, R. and N. S. Sheerin (2014). Prognosis and management of chronic kidney disease (CKD) at the end of life, Postgraduate Medical Journal. 90 (1060) (pp 98-105), 2014. Date of Publication: February 2014.	2
Bruera, E. and D. Hui. (2008). "Practical model for prognostication in advanced cancer patients: Is less more?" 36. Retrieved (Bruera, Hui) Department of Palliative Care and Rehabilitation Medicine, University of Texas M. D. Anderson Cancer Center, Houston, TX, United States, 26, from http://jco.ascopubs.org/cgi/reprint/26/36/5843 http://ovidsp.ovid.com/ovidweb.cgi?T=JS&PAGE=reference&D=emed8&NEW…	2
Ebissa, G., N. Deyessa, et al. (2015). "Predictors of early mortality in a cohort of HIV-infected children receiving high active antiretroviral treatment in public hospitals in Ethiopia." AIDS Care 27(6): 723-730.	2
Ellsworth, S., T. Smith, et al. (2013). "Radiation oncologists, mortality, and treatment choices." 3. Retrieved (Ellsworth) Department of Radiation Oncology and Program of Palliative Medicine, John Hopkins University, Baltimore, MD, United States, 87, from http://ovidsp.ovid.com/ovidweb.cgi?T=JS&PAGE=reference&D=emed11&NEWS=N&AN=2013616709.	2
Cohen, L. M., A. H. Moss, et al. (2006). "Renal palliative care." 4. Retrieved (Cohen, Germain) Renal Palliative Care Initiative, Baystate Medical Center, Springfield, MA, United States, 9, from http://ovidsp.ovid.com/ovidweb.cgi?T=JS&PAGE=reference&D=emed7&NEWS=N&AN=2006412282.	2
Eti, S. (2011). "Palliative care: an evolving field in medicine." 2. Retrieved p99, 0430463, 38, from http://ovidsp.ovid.com/ovidweb.cgi?T=JS&PAGE=reference&D=medl&NEWS=N&AN=21628032.	2
Feldmer, K., G. Nubling, et al. (2014). Combination of CysC and CRP may be useful serum markers to predict remaining life time in palliative care patients, Palliative Medicine. Conference: 8th World Research Congress of the European Association for Palliative Care, EAPC 2014 Lleida Spain. Conference Start: 20140605 Conference End: 20140607. Conference Publication: (var.pagings). 28 (6) (pp 862), …	2
Coll, P. P. (2010). "Determination of life expectancy: Implications for the practice of medicine." 4. Retrieved (Coll) Center on Aging, University of Connecticut Health Center, Farmington, United States, 18, from http://ovidsp.ovid.com/ovidweb.cgi?T=JS&PAGE=reference&D=emed9&NEWS=N&AN=2010258020.	2
Freeborne, N., J. Lynn, et al. (2000). "Insights about dying from the SUPPORT project. The Study to Understand Prognoses and Preferences for Outcomes and Risks of Treatments." 5 Suppl. Retrieved 7503062, h6v, 48, from http://ovidsp.ovid.com/ovidweb.cgi?T=JS&PAGE=reference&D=med4&NEWS=N&AN=10809476.	2
Gagnon, B., J. S. Agulnik, et al. (2013). "Montreal prognostic score: estimating survival of patients with non-small cell lung cancer using clinical biomarkers." British journal of cancer 109(8): 2066-2071.	2
Gamboa, L. U., M. F. Montero-Arias, et al. (2014). Pleural effusion size as a prognostic marker in patients with malignant pleural effusion; A retrospective case series study, Journal of Thoracic Oncology. Conference: 6th Latin American Conference on Lung Cancer, IASLC 2014 Lima Peru. Conference Start: 20140821 Conference End: 20140823. Conference Publication: (var.pagings). 9 (9 SUPPL. 3) (pp S2…	2
Gil-Herrera, E., A. Yalcin, et al. (2011). "Rough Set Theory based prognostication of life expectancy for terminally ill patients." Retrieved 101243413, 2011, from http://ovidsp.ovid.com/ovidweb.cgi?T=JS&PAGE=reference&D=medl&NEWS=N&AN=22255812.	2
Gramling, R., S. A. Norton, et al. (2013). "Direct observation of prognosis communication in palliative care: a descriptive study." Journal of pain and symptom management 45(2): 202-212.	2
Gratton, V., M. Yarmo, et al. (2012). "How many palliative patients are there? making the case for a new hospital palliative care consultation team (PCCT)." 4. Retrieved (Gratton, Pereira) University of Ottawa, Department of Medicine, Division of Palliative Care, Ottawa, ON, Canada, 26, from http://ovidsp.ovid.com/ovidweb.cgi?T=JS&PAGE=reference&D=emed11&NEWS=N&AN=71176747.	2
Gussoni, G., S. Frasson, et al. (2013). "Three-month mortality rate and clinical predictors in patients with venous thromboembolism and cancer. Findings from the RIETE registry." Thrombosis research 131(1): 24-30.	2
Gwilliam, Bridget, Keeley, V., Todd, C., Gittins, M., Roberts, C., Kelly, L., … Stone, P. C. (2011). Development of prognosis in palliative care study (PiPS) predictor models to improve prognostication in advanced cancer: prospective cohort study. BMJ (Clinical research ed.). England: Division of Population, Health Sciences and Education, St George’s University of London, UK. Retrieved from http:…	2
Haidet, P., Hamel, M., & Davis, R. (1998). Outcomes, preferences for resuscitation, and physician-patient communication among patients with metastatic colorectal cancer. The American journal of …, 9343(98). Retrieved from http://www.sciencedirect.com/science/article/pii/S0002934398002423	2
Hellegers, A. E. and E. Wakin. (1978). "Is the right-to-die wrong?" 3. Retrieved 100972300, 43, from http://ovidsp.ovid.com/ovidweb.cgi?T=JS&PAGE=reference&D=med1&NEWS=N&AN=11662447.	2
Henderson, R., & Keiding, N. (2005). Individual survival time prediction using statistical models. Journal of medical ethics. England: Department of Biostatistics, University of Copenhagen, Oster Farimagsgade 5, entr. B, PO Box 2099, DK-1014, Copenhagen, Denmark. Retrieved from http://ovidsp.ovid.com/ovidweb.cgi?T=JS&PAGE=reference&D=med4&NEWS=N&AN=16319233	2
Hickman, S., B. Habermann, et al. (2014). A preliminary analysis of the relationship between patient and family prognostic understanding in older adults with advanced cancer, Journal of Pain and Symptom Management. Conference: Annual Assembly of the American Academy of Hospice and Palliative Medicine and the Hospice and Palliative Nurses Association 2014 San Diego, CA United States. Conference St…	2
Hui, L., L. Qigui, et al. (2014). "Nonspecific changes in clinical laboratory indicators in unselected terminally ill patients and a model to predict survival time based on a prospective observational study." Journal of Translational Medicine 12(78).	2
Ikezawa, K., M. Kanai, et al. (2014). Patients with recurrent biliary tract cancer have a better prognosis than those with unresectable disease: Retrospective analysis of a multi-institutional experience with patients of advanced biliary tract cancer who received palliative chemotherapy, Journal of Hepato-Biliary-Pancreatic Sciences. 21 (2) (pp 98-104), 2014. Date of Publication: February 2014.	2
Finlay, E. and D. Casarett. (2009). "Making difficult discussions easier: Using prognosis to facilitate transitions to hospice." 4. Retrieved (Finlay) Division of Hematology/Oncology, Department of Medicine, University of Pennsylvania, 3400 Spruce Street, Philadelphia, PA 19104, United States, 59, from http://caonline.amcancersoc.org/cgi/reprint/59/4/250 http://ovidsp.ovid.com/ovidweb.cgi?T=JS&PA…	2
Jang, R. W., V. B. Caraiscos, et al. (2014). "Simple prognostic model for patients with advanced cancer based on performance status." Journal of oncology practice/American Society of Clinical Oncology 10(5).	2
Glare, P. (2005). "Clinical predictors of survival in advanced cancer." 5. Retrieved (Glare) Department of Palliative Care, Sydney Cancer Centre, Royal Prince Alfred Hospital, Missenden Rd., Camperdown, NSW 2050, Australia, 3, from http://ovidsp.ovid.com/ovidweb.cgi?T=JS&PAGE=reference&D=emed7&NEWS=N&AN=2005464224.	2
Johnson, M. F. and A. M. Kramer. (2000). "Physicians' responses to clinical scenarios involving life-threatening illness vary by patients' age." 4. Retrieved a9m, 9114645, 11, from http://ovidsp.ovid.com/ovidweb.cgi?T=JS&PAGE=reference&D=med4&NEWS=N&AN=11252915.	2
Kang, B., H. J. Choi, et al. (2014). Palliative prognostic tools for the terminally ill patients with gastric cancer, Journal of Clinical Oncology. Conference: Palliative Care in Oncology Symposium 2014 Boston, MA United States. Conference Start: 20141024 Conference End: 20141025. Conference Publication: (var.pagings). 32 (31 SUPPL. 1) , 2014. Date of Publication: 01 Nov 2014.	2
Kao, C. Y., Y. S. Hung, et al. (2014). Combination of initial palliative prognostic index and score change provides a better prognostic value for terminally ill cancer patients: A six-year observational cohort study, Journal of Pain and Symptom Management. 48 (5) (pp 804-814), 2014. Date of Publication: 01 Nov 2014.	2
Kasenda, B., A. B. Bass, et al. (2013). "Conditional survival in patients with advanced pancreatic cancer - Improvement as time passes by?" Retrieved (Kasenda) Medical Oncology, Basel, Switzerland, 49, from http://ovidsp.ovid.com/ovidweb.cgi?T=JS&PAGE=reference&D=emed11&NEWS=N&AN=71218783.	2
Kim, E. S., J. K. Lee, et al. (2013). "Validation of PiPS (Prognosis in Palliative care Study) predictor models in terminal cancer in Korea." Retrieved (Kim, Lee, Jin, Kim, Noh) Department of Family Medicine, Samsung Medical Center, Sungkyunkwan University, Seoul, South Korea, 4, from http://ovidsp.ovid.com/ovidweb.cgi?T=JS&PAGE=reference&D=emed11&NEWS=N&AN=71182326.	2
Kim, Y. J., S. J. Kim, et al. (1567). "Prediction of survival in terminally ill cancer patients at the time of terminal cancer diagnosis." Journal of Cancer Research & Clinical Oncology 140(9): 1567-1574.	2
Krishnan, M. S., Z. Epstein-Peterson, et al. (2014). "Predicting life expectancy in patients with metastatic cancer receiving palliative radiotherapy: the TEACHH model." Cancer 120(1): 134-141.	2
Lamont, E. B. and N. A. Christakis. (2002). "Physician factors in the timing of cancer patient referral to hospice palliative care." 10. Retrieved (Lamont) Sections of General Medicine and Hematology- Oncology, Cancer Research Center, University of Chicago, Chicago, IL, United States, 94, from http://ovidsp.ovid.com/ovidweb.cgi?T=JS&PAGE=reference&D=emed5&NEWS=N&AN=2002167400.	2
Leahy, M. E. (2000). "Factors affecting end-stage disease quality of life. Physicians' prognostic predictions of life expectancy." 6. Retrieved czm, 9705336, 4, from http://ovidsp.ovid.com/ovidweb.cgi?T=JS&PAGE=reference&D=med4&NEWS=N&AN=11973768.	2
Levy, C., F. Alemi, et al. (2015). Predictors of 6-month mortality among nursing home residents: Are diagnoses more predictive than functional disability?, Journal of Pain and Symptom Management. Conference: Annual Assembly of the American Academy of Hospice and Palliative Medicine and the Hospice and Palliative Nurses Association 2015 Philadelphia, PA United States. Conference Start: 20150225 Co…	2
Liu, M. P. H., M. B. Landrum, et al. (2013). "Physicians' propensity to discuss prognosis on patients' prognosis awareness for metastatic lung or colorectal cancer." Retrieved (Liu, Landrum, Huskamp, He, Keating) Harvard Medical School, Boston, MA, United States, 28, from http://ovidsp.ovid.com/ovidweb.cgi?T=JS&PAGE=reference&D=emed12&NEWS=N&AN=71292937.	2
Liu, P. H., M. B. Landrum, et al. (2014). Physicians' propensity to discuss prognosis is associated with patients' awareness of prognosis for metastatic cancers, Journal of Palliative Medicine. 17 (6) (pp 673-682), 2014. Date of Publication: 01 Jun 2014.	2
Liu, Y., P.-Y. Zhang, et al. (2013). "Prevalence, intensity, and prognostic significance of common symptoms in terminally ill cancer patients." Journal of Palliative Medicine 16(7): 752-757.	2
Liu, Z. W., H. Fitzke, et al. (2013). "Using routine data to estimate survival and recurrence in head and neck cancer: Our preliminary experience in twenty patients." 4. Retrieved (Liu) Department of Otolaryngology, Head and Neck Surgery, Broomfield Hospital, Chelmsford, United Kingdom, 38, from http://ovidsp.ovid.com/ovidweb.cgi?T=JS&PAGE=reference&D=emed11&NEWS=N&AN=2013530779.	2
Lloyd-Williams, M., S. Payne, et al. (2014). "Thoughts of self-harm and depression as prognostic factors in palliative care patients." Journal of Affective Disorders 166: 324-329.	2
Glare, P. A. and C. T. Sinclair. (2008). "Palliative medicine review: Prognostication." 1. Retrieved (Glare) Department of Palliative Care, Sydney Cancer Centre, Royal Prince Alfred Hospital, Camperdown, NSW, Australia, 11, from http://ovidsp.ovid.com/ovidweb.cgi?T=JS&PAGE=reference&D=emed8&NEWS=N&AN=2008029845.	2
Lynn, J., E. W. Ely, et al. (2000). "Living and dying with chronic obstructive pulmonary disease." 5 Suppl. Retrieved 7503062, h6v, 48, from http://ovidsp.ovid.com/ovidweb.cgi?T=JS&PAGE=reference&D=med4&NEWS=N&AN=10809462.	2
Mahar, A. L., S. Halabi, et al. (2013). "A survey of clinical prediction tools in colorectal and lung cancers and melanoma." 15 SUPPL. 1. Retrieved (Mahar, Halabi, McShane, Groome, Compton) Division of Cancer Care & Epidemiology, Cancer Research Institute, and Department of Community Health & Epidemiology, Queen's University, Kingston, ON, Canada; Department of Biostatistics and Bioinformatics, D…	2
Miladinovic, B., R. Mhaskar, et al. (2013). "External validation of a web-based prognostic tool for predicting survival for patients in hospice care." Journal of palliative care 29(3): 140-146.	2
Morison, R. S. (1973). "Dying." 3. Retrieved 0404400, ugb, 229, from http://ovidsp.ovid.com/ovidweb.cgi?T=JS&PAGE=reference&D=med1&NEWS=N&AN=4731806.	2
Nakajima, M., B. Benson, et al. (2014). Does the PEACE tool enable death at home for frail elderly patients at the end of their lives?, European Geriatric Medicine. Conference: 10th International Congress of the European Union Geriatric Medicine Society - Geriatric Medicine Crossing Borders, EUGMS 2014 Rotterdam Netherlands. Conference Start: 20140917 Conference End: 20140919. Conference Publicat…	2
Numico, G., M. Occelli, et al. (2011). "Survival prediction and frequency of anticancer treatment in cancer patients hospitalized due to acute conditions. Role of clinical parameters and PaP score." 11. Retrieved (Numico) Medical Oncology, Ospedale Regionale della Valle d'Aosta, Viale Ginevra 3, 11100 Aosta, Italy, 19, from http://ovidsp.ovid.com/ovidweb.cgi?T=JS&PAGE=reference&D=emed10&NEWS=N&AN…	2
O'Connor, N., P. Harris, et al. (2014). Survival of patients who enter hospice after discontinuation of dialysis, Journal of Pain and Symptom Management. Conference: Annual Assembly of the American Academy of Hospice and Palliative Medicine and the Hospice and Palliative Nurses Association 2014 San Diego, CA United States. Conference Start: 20140312 Conference End: 20140315. Conference Publicatio…	2
Pao, M., L. Wiener, et al. (2013). "Talking with patients about dying [8]." 5. Retrieved (Pao) National Institute of Mental Health, Bethesda, MD, United States, 368, from http://www.nejm.org/doi/pdf/10.1056/NEJMc1214249 http://ovidsp.ovid.com/ovidweb.cgi?T=JS&PAGE=reference&D=emed11&NEWS=N&AN=2013070316.	2
Glare, P., Sinclair, C., Downing, M., Stone, P., Maltoni, M., & Vigano, A. (2008). Predicting survival in patients with advanced disease. European journal of cancer (Oxford, England : 1990). England: Department of Palliative Care, Sydney Cancer Centre, Royal Prince Alfred Hospital, Camperdown, NSW, Australia. paul@email.cs.nsw.gov.au. Retrieved from http://ovidsp.ovid.com/ovidweb.cgi?T=JS&PAGE=re…	2
HEAD, B. (2001). The Prognostication Problem. Home Healthcare Nurse, 19(9), 535–536. Retrieved from http://scholar.google.com/scholar?hl=en&btnG=Search&q=intitle:The+Prognostication+Problem#0	2
Piso, P., H. J. Schlitt, et al. (2013). "Changing prognosis of metastastic disease by multimodal strategy - Patients do benefit from close interactions between treating disciplines." 6. Retrieved (Piso) Department for Surgery, St. John of God Hospital, Regensburg, Germany, 107, from http://ovidsp.ovid.com/ovidweb.cgi?T=JS&PAGE=reference&D=emed11&NEWS=N&AN=2013251085.	2
Kapo, J. M. and D. Casarett (2006). "Prognosis in chronic diseases." Annals of Long Term Care 14(2): 18-23.	2
Rodin, M. B. (2008). "Cancer patients admitted to nursing homes: what do we know?" 3. Retrieved 100893243, 9, from http://ovidsp.ovid.com/ovidweb.cgi?T=JS&PAGE=reference&D=med4&NEWS=N&AN=18294596.	2
Rowlands, I. J., M. Janda, et al. (1205). "Prevalence, predictors, and correlates of supportive care needs among women 3-5 years after a diagnosis of endometrial cancer." Supportive Care in Cancer 23(5): 1205-1214.	2
Schapira, L. (2015). Communications by professionals in palliative care, Clinics in Geriatric Medicine. 31 (2) (pp 231-243), 2015. Date of Publication: 01 May 2015.	2
Seow, H., L. Barbera, et al. (2013). "The association of the palliative performance scale and hazard of death in an ambulatory cancer population." Journal of Palliative Medicine 16(2): 156-162.	2
Smith, A. K., B. A. Williams, et al. (2011). "Discussing overall prognosis with the very elderly." 23. Retrieved (Smith, Williams) Division of Geriatrics, University of California, San Francisco, San Francisco, CA, United States, 365, from http://www.nejm.org/doi/pdf/10.1056/NEJMp1109990 http://ovidsp.ovid.com/ovidweb.cgi?T=JS&PAGE=reference&D=emed10&NEWS=N&AN=2011679463.	2
Kiely, B. E., M. R. Stockler, et al. (2011). "Thinking and talking about life expectancy in incurable cancer." 3. Retrieved un5, 0420432, 38, from http://ovidsp.ovid.com/ovidweb.cgi?T=JS&PAGE=reference&D=medl&NEWS=N&AN=21600367.	2
Krishnan, M., Temel, J., & Wright, A. (2013). Predicting life expectancy in patients with advanced incurable cancer: a review. HOW WE DO IT, 11(2), 66–74. Retrieved from http://hosp.gcnpublishing.com/fileadmin/images/jso/mel_pdfs/SUPONC_11_2__2_.pdf#page=5	2
Lamont, E., & Christakis, N. (2003). Complexities in prognostication in advanced cancer. JAMA: the journal of the American …. Retrieved from http://jama.ama-assn.org/content/290/1/98.short	2
Maltoni, M. and D. Amadori. (2002). "Prognosis in advanced cancer." 3. Retrieved heo, 8709473, 16, from http://ovidsp.ovid.com/ovidweb.cgi?T=JS&PAGE=reference&D=med4&NEWS=N&AN=12170577.	2
Tavares, F. A. (2012). "Accuracy of serial clinical survival estimates in advanced cancer patients." 4. Retrieved (Tavares) Centro Hospitalar Lisboa Norte, EPE - Hospital de Santa Maria, Unidade de Medicina Paliativa, Lisboa, Portugal, 26, from http://ovidsp.ovid.com/ovidweb.cgi?T=JS&PAGE=reference&D=emed11&NEWS=N&AN=71176639.	2
Pearlman, R. A. (1988). "Inaccurate predictions of life expectancy. Dilemmas and opportunities." 12. Retrieved 0372440, 7fs, 148, from http://ovidsp.ovid.com/ovidweb.cgi?T=JS&PAGE=reference&D=med3&NEWS=N&AN=3196120.	2
Powers, B. A., S. A. Norton, et al. (2011). "Meaning and practice of palliative care for hospitalized older adults with life limiting illnesses." Retrieved (Powers, Norton, Schmitt, Metzger) School of Nursing, University of Rochester, 601 Elmwood Avenue, Box SON, Rochester, NY 14642, United States, 2011, from http://ovidsp.ovid.com/ovidweb.cgi?T=JS&PAGE=reference&D=emed10&NEWS=N&AN=2012679187.	2
van Oorschot, B. and A. Simon. (2006). "Importance of the advance directive and the beginning of the dying process from the point of view of German doctors and judges dealing with guardianship matters: Results of an empirical survey." 11. Retrieved (van Oorschot) Klinik fur Radiologie, Abt. Strahlentherapie, Universitatsklinikum Jena, Jena, Germany, 32, from http://ovidsp.ovid.com/ovidweb.cgi?T=J…	2
Van Walraven, C., D. G. Manuel, et al. (2014). Survival trends in ESRD patients compared with the general population in the United States, American Journal of Kidney Diseases. 63 (3) (pp 491-499), 2014. Date of Publication: March 2014.	2
Volberding, K., D. Patki, et al. (2013). "Does the mortality risk index predict 6 month mortality in residents living in a dementia special care center?" Retrieved (Volberding, Patki, Watson, Knebl, Licciardone) University of North Texas, Health Science Center, Fort Worth, TX, United States, 61, from http://ovidsp.ovid.com/ovidweb.cgi?T=JS&PAGE=reference&D=emed11&NEWS=N&AN=71038621.	2
Walczak, A., P. N. Butow, et al. (2014). Discussing prognosis and end-of-life care in the final year of life: A randomized controlled trial of a nurse-led ommunication support programme for patients and caregivers, BMJ Open. 4 (6) , 2014. Article Number: e005745. Date of Publication: 2014.	2
Ripamonti, C. I., G. Farina, et al. (2009). "Predictive models in palliative care." SUPPL 13. Retrieved (Ripamonti) Palliative Care Unit, National Cancer Institute, Via Venezian, 1, 20133 Milan, Italy, 115, from http://www3.interscience.wiley.com/cgi-bin/fulltext/122461970/PDFSTART http://ovidsp.ovid.com/ovidweb.cgi?T=JS&PAGE=reference&D=emed9&NEWS=N&AN=2009336375.	2
Roberts, J. (2005). "Describing the road to death." 7508. 331, from http://ovidsp.ovid.com/ovidweb.cgi?T=JS&PAGE=reference&D=emed7&NEWS=N&AN=16002850.	2
Wiegand, S., A. P. Zimmermann, et al. (2014). Incurable recurrences in patients with oropharyngeal and hypopharyngeal carcinomas, Head and Neck. 36 (2) (pp 231-234), 2014. Date of Publication: February 2014.	2
Wittenberg, S. M. and L. M. Cohen. (2009). "Estimating prognosis in end-stage renal disease." 4. Retrieved (Wittenberg) Department of Medicine, Baystate Medical Center, Springfield, MA 01199, United States, 17, from http://ovidsp.ovid.com/ovidweb.cgi?T=JS&PAGE=reference&D=emed9&NEWS=N&AN=2009550406.	2
Yager, J. E. E. and J. G. Rogers. (2005). "End-of-life care in patients with heart failure." 3. Retrieved (Yager, Rogers) Division of Cardiology, Duke University Medical Center, Durham, NC, United States, 13, from http://ovidsp.ovid.com/ovidweb.cgi?T=JS&PAGE=reference&D=emed7&NEWS=N&AN=2005411722.	2
Zier, L. S., J. H. Burack, et al. (2009). "Surrogate decision makers' responses to physicians' predictions of medical futility." CHEST 136(1): 110-117.	2
Hui, D., R. dos Santos, et al. (2014). Clinical signs of impending death in cancer patients, Oncologist. 19 (6) (pp 681-687), 2014. Date of Publication: 2014.	2
Bourlon, M. T., P. Carpinteyro-Espin, et al. (2013). "Clinical colorectal cancer (CRC) subsets in advanced disease: Patterns of metastatic spread to predict survival." 15 SUPPL. 1. Retrieved (Bourlon, Carpinteyro-Espin, De Jesus Mora-Pineda, Gamboa-Dominguez, Huitzil-Melendez) Instituto Nacional de Ciencias Medicas y Nutricion Salvador Zubiran, Mexico, Mexico; Instituto Nacional de Nutricion Salv…	3
Amundsen, T., P. Hatlen, et al. (2014). Survival in patients with lung cancer, with and without self reported cardiovascular disease the HUNT study, European Respiratory Journal. Conference: European Respiratory Society Annual Congress 2014 Munich Germany. Conference Start: 20140906 Conference End: 20140906. Conference Publication: (var.pagings). 44 , 2014. Date of Publication: 01 Sep 2014.	3
Domeisen Benedetti, F., S. Eychmuller, et al. (2014). Diagnosing dying-development of a clinical tool for identifying the last days of life, Palliative Medicine. Conference: 8th World Research Congress of the European Association for Palliative Care, EAPC 2014 Lleida Spain. Conference Start: 20140605 Conference End: 20140607. Conference Publication: (var.pagings). 28 (6) (pp 692-693), 2014. Date …	3
Ermacora, P., M. Mazzer, et al. (2013). "Prognostic characterization in the terminal phase of cancer." Retrieved (Ermacora, Mazzer, Aprile) Oncology, Udine Hospital, Udine, Italy, 21, from http://ovidsp.ovid.com/ovidweb.cgi?T=JS&PAGE=reference&D=emed12&NEWS=N&AN=71310276.	3
Fine, P. (2013). "Care at the end-of-life: One chance to get it right." 2. Retrieved (Fine) University of Utah, American Academy of Pain Medicine, Pain Research Center, 615 Arapeen Drive, Salt Lake City, UT 84108, United States, 27, from http://ovidsp.ovid.com/ovidweb.cgi?T=JS&PAGE=reference&D=emed11&NEWS=N&AN=2013397718.	3
Jang, R. W., V. B. Caraiscos, et al. (2013). "Prognostic ability of three performance status measures in patients with advanced cancer." Retrieved (Jang) Medical Oncology, Princess Margaret Hospital, Toronto, Canada, 21, from http://ovidsp.ovid.com/ovidweb.cgi?T=JS&PAGE=reference&D=emed12&NEWS=N&AN=71309996.	3
Jimenez, R., P. K. Maciejewski, et al. (2014). The role of the physician in the prognostic accuracy of advanced cancer patients and their caregivers, Journal of Clinical Oncology. Conference: 2014 Annual Meeting of the American Society of Clinical Oncology, ASCO Chicago, IL United States. Conference Start: 20140530 Conference End: 20140603. Conference Publication: (var.pagings). 32 (15 SUPPL. 1) …	3
Lokker, M. E., S. J. Swart, et al. (2014). "With these symptoms you don't expect a long lifeexpectancy"-the views of nurses regarding lifeexpectancy as a prerequisite for palliative sedation, Palliative Medicine. Conference: 8th World Research Congress of the European Association for Palliative Care, EAPC 2014 Lleida Spain. Conference Start: 20140605 Conference End: 20140607. Conference Publicati…	3
Perez-Cruz, P. E., D. Hui, et al. (2012). "Temporal versus probabilistic approach to survival estimation: Physician's accuracy over time." 15 SUPPL. 1. Retrieved (Perez-Cruz, Hui, Santos, Kilgore, Silva, Chisholm, De Almeida Leite, Crovador, Del Fabbro, De Angelis Nascimento, Zhukovsky, De Lourdes Gonafauaves De Freitas Seriaco, Reddy, Frascari, Dalal, Paiva, Dev, Hall, Fajardo, Bruera) Universit…	3
Phoolchund, A., S. Murray, et al. (2014). Outcome of patients considered unsuitable for liver transplantation - A missed opportunity for palliative care?, Gut. Conference: British Society of Gastroenterology Annual General Meeting 2014 Manchester United Kingdom. Conference Start: 20140616 Conference End: 20140619. Conference Publication: (var.pagings). 63 (pp A17), 2014. Date of Publication: June…	3
Ritchie, C., A. P. Abernethy, et al. (2014). Trajectories of performance status decline in advanced cancer, Journal of Clinical Oncology. Conference: Palliative Care in Oncology Symposium 2014 Boston, MA United States. Conference Start: 20141024 Conference End: 20141025. Conference Publication: (var.pagings). 32 (31 SUPPL. 1) , 2014. Date of Publication: 01 Nov 2014.	3
Stevens, J. H., P. C. Stone, et al. (2014). Accuracy of clinician estimates of prognosis in palliative care patients in a London hospital, Palliative Medicine. Conference: 8th World Research Congress of the European Association for Palliative Care, EAPC 2014 Lleida Spain. Conference Start: 20140605 Conference End: 20140607. Conference Publication: (var.pagings). 28 (6) (pp 792-793), 2014. Date of…	3
Taniyama, T., K. Hashimoto, et al. (2012). "The estimation of life-time for the patients who acquired resistance to standard chemotherapies." 15 SUPPL. 1. Retrieved (Taniyama, Hashimoto, Hirakawa, Katsumata, Kodaira, Yonemori, Yunokawa, Shimizu, Tamura, Ando, Fujiwara) National Cancer Center Hospital, Tokyo, Japan; Department of Management Science, Graduate School of Engineering Tokyo University …	3
Tanneberger, S., I. Malavasi, et al. (2002). "Planning palliative or terminal care: The dilemma of doctors' prognoses in terminally ill cancer patients (multiple letters) [2]." 8. Retrieved (Tanneberger, Malavasi, Mariano, Pannuti, Strocchi, Tassinari, Maltoni, Amadori) Associazione Nazionale Tumori ANT, Istituto di Ricerca, Via Curiel 7, 40134 Bologna, Italy, 13, from http://ovidsp.ovid.com/ovid…	3
Tavares, F. (2014). Prognostic role of a neuropsychological symptom cluster on advanced cancer survival, Psycho-Oncology. Conference: IPOS 16th World Congress of Psycho-Oncology and Psychosocial Academy Lisbon Portugal. Conference Start: 20141020 Conference End: 20141024. Conference Publication: (var.pagings). 23 (pp 39), 2014. Date of Publication: October 2014.	3
Tavares, F. A. (2014). Comparing the accuracy of the D-PaP and the PaP score in patients with diagnoses other than cancer, Palliative Medicine. Conference: 8th World Research Congress of the European Association for Palliative Care, EAPC 2014 Lleida Spain. Conference Start: 20140605 Conference End: 20140607. Conference Publication: (var.pagings). 28 (6) (pp 667-668), 2014. Date of Publication: Ju…	3
Thomas, J. and T. Fried (2015). Clinicians' conceptions about prognostication for the elderly: Qualitative, goal-oriented projections are more relevant than quantitative ones, Journal of the American Geriatrics Society. Conference: 2015 Annual Scientific Meeting of the American Geriatrics Society National Harbor, MD United States. Conference Start: 20150515 Conference End: 20150517. Conference Pu…	3
Warraich, H. J., K. Mukamal, et al. (2014). Physician estimates of prognosis in heart failure, Journal of the American College of Cardiology. Conference: 63rd Annual Scientific Session of the American College of Cardiology and i2 Summit: Innovation in Intervention, ACC.14 Washington, DC United States. Conference Start: 20140329 Conference End: 20140331. Conference Publication: (var.pagings). 63 (…	3
Wechalekar, A., D. Foard, et al. (2014). Characteristics and outcomes of 714 patients with systemic al amyloidosis -analysis of a prospective observational study (alchemy study), Haematologica. Conference: 19th Congress of the European Hematology Association Milan Italy. Conference Start: 20140612 Conference End: 20140615. Conference Publication: (var.pagings). 99 (pp 221), 2014. Date of Publicat…	3
Workman, S. R. (2010). "Prediction versus prognosis." CMAJ: Canadian Medical Association Journal 182(2): 176-176.	3
Marks, S., M. Zibelman, et al. (2013). "Assessing prognostic accuracy among palliative care clinicians: Is it time for new prognostic scoring categories? (TH339-C)." 2. Retrieved (Marks, Zibelman, Nickoloff, Muchka) Medical College of Wisconsin, Milwaukee, WI, United States, 45, from http://ovidsp.ovid.com/ovidweb.cgi?T=JS&PAGE=reference&D=emed11&NEWS=N&AN=70988663.	3
Xiao, H., F. Tan, et al. (2014). Individual and contextual factors associated with overall prostate cancer survival in Florida, Cancer Research. Conference: 105th Annual Meeting of the American Association for Cancer Research, AACR 2014 San Diego, CA United States. Conference Start: 20140405 Conference End: 20140409. Conference Publication: (var.pagings). 74 (19 SUPPL. 1) , 2014. Date of Publicat…	3
Yennu, S., F. V. Fossella, et al. (2014). Outcomes of early palliative care referrals for patients with advanced lung cancer, Journal of Clinical Oncology. Conference: 2014 Annual Meeting of the American Society of Clinical Oncology, ASCO Chicago, IL United States. Conference Start: 20140530 Conference End: 20140603. Conference Publication: (var.pagings). 32 (15 SUPPL. 1) , 2014. Date of Publicat…	3
Havas, N. (2006). "Refer to hospice when goals are focused on quality of life rather than intervention." 6. Retrieved (Havas) Medical College of Wisconsin, Milwaukee, WI, United States, 55, from http://ovidsp.ovid.com/ovidweb.cgi?T=JS&PAGE=reference&D=emed7&NEWS=N&AN=2006288570.	3
Tanneberger, K. S., F. Pannuti, et al. (2002). "New challenges and old problems: end of life care and the dilemma of prognostic accuracy." Retrieved 100971443, 10, from http://ovidsp.ovid.com/ovidweb.cgi?T=JS&PAGE=reference&D=med4&NEWS=N&AN=12577701.	3
Abdel Salam, G. A., Y. S. Abdel Kader, et al. (2013). "Development of a prognostic index to predict survival of Egyptian palliative care patients with advanced cancer." Retrieved (Abdel Salam, Ramadan) Clinical Oncology Department, Faculty of Medicine, Beni-Suef Universty, Beni-Suef, Egypt, 21, from http://ovidsp.ovid.com/ovidweb.cgi?T=JS&PAGE=reference&D=emed12&NEWS=N&AN=71310211.	3
Alonso-Babarro, A. (2014). Prognostication in advanced cancer, Palliative Medicine. Conference: 8th World Research Congress of the European Association for Palliative Care, EAPC 2014 Lleida Spain. Conference Start: 20140605 Conference End: 20140607. Conference Publication: (var.pagings). 28 (6) (pp 541-542), 2014. Date of Publication: June 2014.	3
Kim, E. S., J. K. Lee, et al. (2013). "Validation of PiPS (Prognosis in Palliative care Study) predictor models in terminal cancer in Korea." Retrieved (Kim, Lee, Jin, Kim, Noh) Department of Family Medicine, Samsung Medical Center, Sungkyunkwan University, Seoul, South Korea, 4, from http://ovidsp.ovid.com/ovidweb.cgi?T=JS&PAGE=reference&D=emed11&NEWS=N&AN=71182326.	3
Tseng, Y. D., M. S. Krishnan, et al. (2013). "How radiation oncologists evaluate and incorporate life expectancy estimates into the treatment of palliative cancer patients: a survey-based study." 3. Retrieved g97, 7603616, 87, from http://ovidsp.ovid.com/ovidweb.cgi?T=JS&PAGE=reference&D=medl&NEWS=N&AN=24074920.	4
Corkum, M., Viola, R., Veenema, C., Kruszelnicki, D., & Shadd, J. (2011). Prognosticating in palliative care: a survey of Canadian palliative care physicians. Journal of palliative care, 27(2), 89–97. Retrieved from http://www.ncbi.nlm.nih.gov/pubmed/21805943	4
	KEY
	1	The article is a systematic review
	2	The article is not providing data on palliative care clinician's accuracy of survival
	3	The article is either an abstract only or a response letter
	4	The cases presented to the clincians are hypothetical
