# Supplementary material for: A Systematic Review of Predictions of Survival in Palliative Care: How Accurate Are Clinicians and Who Are the Experts?
Source: PLoS One. 2016 Aug 25;11(8):e0161407. doi: 10.1371/journal.pone.0161407 (PMC4999179; doi:10.1371/journal.pone.0161407)
Supplement: S5 Appendix — (XLSX) [file pone.0161407.s005.xlsx]

## Sheet: Sheet1
Study Name	author	year	ncat	prognoses	accurate
Addington-Hall 1990	Addington-Hall	1990	2	1128	884
Bruera 1992	Bruera	1992	2	94	30
Buchan 1995	Buchan	1995	2	13	5
Shah 2006	Shah	2006	2	248	75
Brandt 2006	Brandt	2006	3	511	285
Gripp 2007	Gripp	2007	3	580	193
Gwilliam 2013	Gwilliam	2013	3	987	567
Muers 1996	Muers	1996	3	203	115
Vigano 1999	Vigano	1999	3	233	120
Fairchild 2014	Fairchild	2014	4	395	109
Fromme 2010	Fromme	2010	4	429	247
Llobera 2000	Llobera	2000	4	600	140
Kao 2011	Kao	2011	5	50	16
Zibelman 2014	Zibelman	2014	5	273	112
Glare 2001	Glare	2001	6	44	12
Glare 2004	Glare	2004	6	100	45
Hui 2011	Hui	2011	7	1835	624
Selby 2011	Selby	2011	7	36	20
Stiel 2010	Stiel	2010	7	82	26
Thomas 2009	Thomas	2009	7	254	185
Holmebakk 2011	Holmebakk	2011	8	243	66
